# Supplementary material for: Prenatal Naproxen Reprograms Histopathological and Molecular Facets of the Sex-Based Lung Injury in Adult Offspring of Preeclamptic Rats
Source: Int J Mol Sci. 2026 Apr 20;27(8):3653. doi: 10.3390/ijms27083653 (PMC13116112; doi:10.3390/ijms27083653)
Supplement: Supplementary file 1 [file ijms-27-03653-s001.zip]

Archive with 5 entries (5 files):
- IJMS, ARRIVE-Author Checklist.pdf
- Supplementary file S1 (Histology data, Non PE and PE).pdf
- Supplementary file S2 (Histology data, NPX-PE and NPX).pdf
- Supplementary file S3 (Molecular data).xlsx
- Supplementary file S4 (body weight).xlsx
