# Supplementary material for: Prenatal Naproxen Reprograms Histopathological and Molecular Facets of the Sex-Based Lung Injury in Adult Offspring of Preeclamptic Rats
Source: Int J Mol Sci. 2026 Apr 20;27(8):3653. doi: 10.3390/ijms27083653 (PMC13116112; doi:10.3390/ijms27083653)
Supplement: Supplementary file 1 [file ijms-27-03653-s001.zip › Supplementary file S3 (Molecular data).xlsx]

## Sheet: TNF-a
TNF-α
	Concentration	A
	240	0.873
	160	0.623
	80	0.323
	40	0.183
	20	0.067
	y=	mX+c	0.0104X-0.0143
	Slope (m)	0.00361322
	intercept (c)	0.0235721
	x=	(y-c)/m
	Group	Sample No	Absorbance	Concentration (pg/ml)	Protein (mg/ml)	TNF-α (pg/mg protein)
Female	Non-PE	206	0.235	58.5151	4.65	12.5839
		209	0.2175	53.6717	3.82	14.0502
		242	0.21	51.596	3.787	13.6245
		243	0.194	47.1679	4.112	11.4708
		244	0.208	51.0425	3.74	13.6477
	NAP	274	0.271	68.4785	3.465	19.7629
		275	0.252	63.22	3.9555	15.9828
		276	0.26	65.4341	3.5475	18.4451
	PE	248	0.4205	109.854	3.67	29.9331
		252	0.345	88.9588	3.5825	24.8315
		253	0.486	127.982	4.05	31.6005
	PE+NAP	264	0.385	100.029	3.67575	27.2133
		265	0.372	96.4314	4.0625	23.737
		266	0.331	85.0842	3.75	22.6891
		270	0.298	75.951	3.725	20.3895
		271	0.353	91.1729	4.3825	20.8039
		272	0.276	69.8623	3.7325	18.7173
Male	Non-PE	206	0.227	56.301	4.365	12.8983
		242	0.271	68.4785	4.59	14.9191
		243	0.181	43.57	3.47	12.5562
	NAP	278	0.318	81.4863	4.65	17.5239
		279	0.302	77.0581	3.9555	19.4812
		280	0.31	79.2722	3.5475	22.3459
		281	0.316	80.9327	4.18	19.3619
	PE	251	0.405	105.565	4.67	22.6048
		252	0.545	144.311	3.5825	40.2822
		253	0.293	74.5672	1.8	41.4262
	PE+NAP	261	0.3275	84.1155	3.67575	22.8839
		262	0.292	74.2905	4.0625	18.2869
		267	0.3611	93.4147	4.186	22.316
		268	0.314	80.3792	3.525	22.8026
		269	0.403	105.011	4.3825	23.9614

## Sheet: IL-1a
IL-1a
	Concentration	A
	300	0.822
	150	0.452
	75	0.248
	37.5	0.1565
	18.8	0.095
	9.4	0.048
	4.7	0.033
	y=	mX+c	0.0104X-0.0143
	Slope (m)	0.002617
	intercept (c)	0.0558016
	x=	(y-c)/m
	Group	Sample No	Absorbance	Concentration (pg/ml)	Protein (mg/ml)	IL-1α (pg/mg protein)
Female	Non-PE	206	0.1275	27.3972	4.65	5.89187
		209	0.11875	24.0537	3.82	6.29677
		242	0.15	35.9948	3.787	9.50484
		243	0.097	15.7426	4.112	3.82846
		244	0.114	22.2386	3.74	5.94615
	NAP	274	0.137	31.0273	3.465	8.95449
		275	0.129	27.9704	3.9555	7.07126
		276	0.14	32.1736	3.5475	9.06939
	PE	248	0.21025	59.0174	3.67	16.081
		252	0.1925	52.2348	3.5825	14.5805
		253	0.1922	52.1202	4.05	12.8692
	PE+NAP	264	0.165	41.7266	3.67575	11.3519
		265	0.16	39.816	4.0625	9.80086
		266	0.1655	41.9176	3.75	11.178
		270	0.179	47.0762	3.725	12.6379
		271	0.215	60.8324	4.3825	13.8808
		272	0.18	47.4583	3.7325	12.7149
			0
Male	Non-PE	206	0.1135	22.0475	4.365	5.05098
		242	0.125	26.4419	4.59	5.76076
		243	0.131	28.7346	3.47	8.28086
	NAP	278	0.149	35.6127	4.65	7.65864
		279	0.158	39.0518	3.9555	9.87277
		280	0.135	30.2631	3.5475	8.53081
		281	0.158	39.0518	4.18	9.34252
	PE	251	0.41	135.345	4.67	28.9819
		252	0.38	123.882	3.5825	34.5797
		253	0.115	22.6207	0.65	34.8011
	PE+NAP	261	0.175	45.5477	3.67575	12.3914
		262	0.216	61.2145	4.0625	15.0682
		267	0.2355	68.6658	4.186	16.4037
		268	0.247	73.0602	3.525	20.7263
		269	0.2544	75.8878	4.3825	17.3161

## Sheet: IL-2
IL-2
	Concentration	A
	2000	0.948
	1000	0.525
	500	0.272
	250	0.165
	125	0.1025
	62.5	0.052
	31.2	0.038
	y=	mX+c	0.0104X-0.0143
	Slope (m)	0.00045832
	intercept (c)	0.0520417
	x=	(y-c)/m
	Group	Sample No	Absorbance	Concentration (pg/ml)	Protein (mg/ml)	IL-2 (pg/mg protein)
Female	Non-PE	206	0.19125	303.736	4.65	65.3196
		209	0.18125	281.917	3.82	73.8004
		242	0.15	213.734	3.787	56.4388
		243	0.1455	203.915	4.112	49.5902
		244	0.167	250.826	3.74	67.0657
	NAP	274	0.155	224.643	3.465	64.832
		275	0.1935	308.645	3.9555	78.0294
		276	0.155	224.643	3.5475	63.3243
	PE	248	0.215375	356.374	3.67	97.1047
		252	0.18875	298.282	3.5825	83.2607
		253	0.173	263.917	4.05	65.1647
	PE+NAP	264	0.175	268.281	3.67575	72.9866
		265	0.194	309.736	4.0625	76.2428
		266	0.1825	284.645	3.75	75.9053
		270	0.1685	254.098	3.725	68.2143
		271	0.18225	284.099	4.3825	64.8258
		272	0.176	270.463	3.7325	72.4615
Male	Non-PE	206	0.17025	257.917	4.365	59.0874
		242	0.1675	251.917	4.59	54.8838
		243	0.154	222.461	3.47	64.1098
	NAP	278	0.2235	374.102	4.65	80.452
		279	0.17	257.371	3.9555	65.0667
		280	0.155	224.643	3.5475	63.3243
		281	0.167	250.826	4.18	60.0061
	PE	251	0.235	399.194	4.67	85.4804
		252	0.207	338.101	3.5825	94.3757
		253	0.104	113.367	1.2	94.4725
	PE+NAP	261	0.185	290.099	3.67575	78.9225
		262	0.1924	306.245	4.0625	75.3835
		267	0.215325	356.265	4.186	85.1087
		268	0.17905	277.117	3.525	78.6148
		269	0.1816	282.681	4.3825	64.5022

## Sheet: M30, M65
				Key	M 30	M 65
		Female	Non-PE	242	39.3	47
				243	37.9	51
				244	42.3	59
			PE	247	46.8	71
				248	43.5	62
				252	45.8	63
				253	66.3	89
			PE+NAP	264	42.1	74
				265	39.9	49
				266	42.5	80
				268	42.7	75
				271	39.3	53
				272	36.9	42
				270	41.9	69
			NAP	273	37.3	50
				274	37.9	56
				275	39.6	47
				276	41.8	47
		Male	Non-PE	242	40.5	43
				243	42.5	52
				244	38.5	55
			PE	251	45	72
				252	61.3	61
				253	40	67
			PE+NAP	261	47	80
				262	50	67
				263	48.2	59
				267	57.9	66
			NAP	278	39	47
				279	40.3	68
				280	41.8	75
				281	37.8	46
				282	36.5	51

## Sheet: Gas6
Gas6
	Concentration		A
	24		0.783
	12		0.448
	6		0.229
	3		0.142
	1.5		0.074
	0.75		0.039
	y=		mX+c	0.0104X-0.0143
	Slope (m)		0.0318474
	intercept (c)		0.04375
	x=		(y-c)/m
	Group		Sample No	Absorbance	Gas6 (pg/ml)
	F	Non-PE	242	0.215	5.3772
		Non-PE	243	0.3125	8.43867
		Non-PE	244	0.275	7.26118
		PE	247	0.371875	10.303
		PE	248	0.4325	12.2066
		PE	252	0.375	10.4012
		PE	253	0.415	11.6571
		Non-PE+NXN	264	0.2875	7.65368
			265	0.28375	7.53593
			266	0.2375	6.08369
			268	0.275	7.26118
			271	0.35625	9.81241
			272	0.29725	7.95983
		NXN	273	0.2875	7.65368
			274	0.28375	7.53593
			275	0.2375	6.08369
			276	0.275	7.26118
	M	Non-PE	242	0.25625	6.67244
			243	0.31875	8.63492
			244	0.287	7.65
		PE	251	0.475	13.5411
			252	0.3875	10.7936
			253	0.345	9.45916
			247	0.4875	13.93	0
		PE+NXN	261	0.315	8.51717
			262	0.375	10.4012
			263	0.4225	11.8926
			267	0.281	7.44958
		NXN	279	0.383125	10.6563
			280	0.417625	11.7396
			281	0.3754	10.4137
			282	0.292	7.79498

## Sheet: Gene EXp, female
	Non-PE				NAP				PE				PE+NAP
	Ct 18s rRNA	Ct sFlt	Ct Axl		Ct 18s rRNA	Ct sFlt	Ct Axl		Ct 18s rRNA	Ct sFlt	Ct Axl		Ct 18s rRNA	Ct sFlt	Ct Axl
1	18.16	23.02	28.05	1	19.08	23.45	27.15	1	17.99	22.46	26.11	1	19.81	24.27	27.78
2	19.53	24.614	28.41	2	19.61	24.37	28.265	2	17.25	21.4	25.32	2	19.22	23.85	27.92
3	18.44	23.77	28.07	3	18.53	23.81	27.82	3	18.61	22.83	26.12	3	18.94	23.32	27.67
4	18.51	23.8852	27.42	4				4				4	19.18	23.94	27.621
5	18.72	24.22	28.45	5				5				5	18.82	23.388	27.44
6				6				6				6	18.72	23.54	27.19
		Non-PE				NAP				PE				PE+NAP
		dCt sFlt	dCt Axl			dCt MMP10	dCt Axl			dCt sFlt	dCt Axl			dCt sFlt	dCt Axl
		-4.86	-5.03			-4.37	-3.7			-4.47	-3.65			-4.46	-3.51
		-5.084	-3.796			-4.76	-3.895			-4.15	-3.92			-4.63	-4.07
		-5.33	-4.3			-5.28	-4.01			-4.22	-3.29			-4.38	-4.35
		-5.3752	-3.5348											-4.76	-3.681
		-5.5	-4.23											-4.568	-4.052
														-4.82	-3.65
		Non-PE				NAP				PE				PE+NAP
		R sFlt	R Axl			R sFlt	R Axl			R sFlt	R Axl			R sFlt	R Axl
		0.0344345	0.0306069			0.0483614	0.0769465			0.0451228	0.07966			0.0454366	0.0877778
		0.0294824	0.071993			0.036906	0.0672184			0.0563282	0.0660636			0.040386	0.0595399
		0.0248605	0.0507658			0.0257372	0.0620683			0.0536603	0.102238			0.0480273	0.0490365
		0.0240937	0.0862818											0.036906	0.0779666
		0.0220971	0.0532897											0.0421595	0.0602874
														0.0354026	0.07966
	Mean	0.0269937	0.0585874			0.0370015				0.0517038				0.042689
		Relative expression of sFlt (Fold change)						Relative expression of Axl (Fold change)
		Control	NAP	PE	PE+NAP			Control	NAP	PE	PE+NAP
	1	1.27565	1.79158	1.67161	1.68323		1	0.522414	1.31336	1.35968	1.49824
	2	1.0922	1.36721	2.08672	1.49613		2	1.22881	1.14732	1.12761	1.01626
	3	0.920976	0.953454	1.98789	1.77921		3	0.866496	1.05941	1.74505	0.83698
	4	0.892569			1.36721		4	1.4727			1.33077
	5	0.818603			1.56183		5	0.909575			1.02902
	6				1.31152		6				1.35968
	Mean	1	1.37075	1.9154	1.53319		Mean	1	1.17336	1.41078	1.17849
	SD	0.183832	0.419076	0.21684	0.179956		SD	0.363968	0.128963	0.311875	0.254381

## Sheet: Gene Exp, males
	Non-PE				NAP				PE				PE+NAP
	Ct 18s rRNA	Ct sFlt	Ct Axl		Ct 18s rRNA	Ct sFlt	Ct Axl		Ct 18s rRNA	Ct sFlt	Ct Axl		Ct 18s rRNA	Ct sFlt	Ct Axl
1	18.542	22.92	32.845	1	18.8643	22.95	32.53	1	18.332	21.1742	30.048	1	18.552	22.532	32.053
2	18.773	23.4	32.96	2	18.591	23.0439	32.1178	2	18.51	21.3224	29.64	2	18.567	22.1746	31.28
3	17.93	22.68	32.959	3	18.773	22.381	32.847	3				3	17.764	22.0756	31.53
4				4	18.51	23.0254	32.57	4				4	18.43	22.132	31.97
5				5				5				5	18.26	21.9432	31.2864
6				6				6				6
		Non-PE				NAP				PE				PE+NAP
		dCt sFlt	dCt Axl			dCt MMP10	dCt Axl			dCt sFlt	dCt Axl			dCt sFlt	dCt Axl
		-4.378	-9.925			-4.0857	-9.58			-2.8422	-8.8738			-3.98	-9.521
		-4.627	-9.56			-4.4529	-9.0739			-2.8124	-8.3176			-3.6076	-9.1054
		-4.75	-10.279			-3.608	-10.466							-4.31162	-9.45438
						-4.5154	-9.5446							-3.702	-9.838
														-3.68321	-9.34319
		Non-PE				NAP				PE				PE+NAP
		R sFlt	R Axl			R sFlt	R Axl			R sFlt	R Axl			R sFlt	R Axl
		0.048094	0.00102867			0.0588955	0.00130657			0.139448	0.00213167			0.0633725	0.00136111
		0.0404701	0.00132481			0.0456608	0.0018556			0.142358	0.00313439			0.0820359	0.00181552
		0.0371627	0.000804846			0.0820132	0.000707001							0.0503585	0.00142544
						0.0437249	0.00133903							0.0768399	0.00109261
														0.0778473	0.00153964
	Mean	0.0419089	0.00105278
		Relative expression of sFlt (Fold change)						Relative expression of Axl (Fold change)
		Control	NAP	PE	PE+NAP			Control	NAP	PE	PE+NAP
	1	1.14758	1.40532	3.32741	1.51215		1	0.977105	1.24107	2.02481	1.29288
	2	0.965668	1.08952	3.39685	1.95748		2	1.2584	1.76258	2.97726	1.72451
	3	0.886749	1.95694	3.36	1.20162		3	0.764499	0.671559	2.5	1.35398
	4		1.04333		1.8335		4		1.2719		1.03784
	5				1.85753		5				1.46246
	6						6
	Mean	1	1.37378	3.36142	1.67246		Mean	1	1.23678	2.50069	1.37433
	SD	0.133763	0.42074	0.0347442	0.311775		SD	0.247743	0.446165	0.476227	0.250333
