# Supplementary material for: Prenatal Naproxen Reprograms Histopathological and Molecular Facets of the Sex-Based Lung Injury in Adult Offspring of Preeclamptic Rats
Source: Int J Mol Sci. 2026 Apr 20;27(8):3653. doi: 10.3390/ijms27083653 (PMC13116112; doi:10.3390/ijms27083653)
Supplement: Supplementary file 1 [file ijms-27-03653-s001.zip › Supplementary file S4 (body weight).xlsx]

## Sheet: Body weight
Groups	Non-PE			Non-PE+NPX			PE			PE+NPX
	Weight in gm
	male	female		male	female		male	female		male	female
	170	151		190	170		165	167		180	150
	160.5	159		165	160		155	142.5		177	166
	180	160		155	155		160	152		170	169
	160	165		170	165		167	152		165	157
	168.7	159		170	163		154.5	153.4		173	161
Mean	167.84	158.8		170	162.6		160.3	153.38		173	160.6
SD	8.19469	5.01996		12.7475	5.59464		5.6745	8.77052		5.87367	7.50333
